# Supplementary material for: Synovial Fibroblast Sialylation Regulates Cell Migration and Activation of Inflammatory Pathways in Arthritogenesis
Source: Front Immunol. 2022 Mar 18;13:847581. doi: 10.3389/fimmu.2022.847581 (PMC8971784; doi:10.3389/fimmu.2022.847581)
Supplement: Supplementary file 1 [file Table_1.xlsx]

## Sheet: Supplementary table 1
ID	padj	log2FoldChange	ID	padj	log2FoldChange
Nos2	1.48649e-183	11.8463	Cxcl1	1.6888e-49	3.60571
Csf3	2.87574e-111	7.59192	A730049H05Rik	1.0631e-12	3.58407
Chrnb4	2.37293e-11	7.44959	Ccl4	1.53904e-18	3.57861
Calcr	2.24577e-09	7.33167	Cd69	9.39785e-06	3.56321
Ccl19-ps3	2.94884e-08	7.31583	Slc7a2	1.85648e-116	3.54683
Il23a	3.75341e-09	7.27163	Adtrp	4.92323e-12	3.50993
Bcl2a1a	6.43002e-09	7.1235	Heatr9	0.00378052	3.50041
Ccl20	0	7.00604	Cmpk2	4.50551e-36	3.48557
Bcl2a1d	2.99923e-07	6.79644	Mcoln2	1.33727e-17	3.46354
Selp	0.00753633	6.57694	Apold1	1.93216e-06	3.45597
Nrl	3.83744e-09	6.30995	Cxcl3	2.36492e-77	3.44305
Il1b	5.89394e-44	6.1718	Smtnl2	0.00600881	3.43593
Accsl	4.24438e-10	6.04089	Saa3	4.86271e-30	3.35073
Pcdh10	8.81343e-29	6.01687	Serpina3f	1.44247e-30	3.34591
Kcng3	0.000431943	6.00428	Pde9a	0.00037726	3.29069
Shisa3	0.00191138	6.0012	Icam1	1.26477e-81	3.28264
Hcn4	1.85376e-55	5.96974	BC023105	1.25523e-22	3.26664
Acod1	0.0027473	5.9359	Cd274	5.66353e-22	3.24637
Cd40	2.3622e-94	5.91187	Spint1	4.47072e-05	3.24531
Gm31522	0.00302958	5.6344	Kcnn3	9.70678e-15	3.23232
Tmem132e	1.01858e-77	5.14842	Tnfsf8	0.00147712	3.22127
Il23r	1.55697e-05	5.09701	Ccl22	1.56256e-10	3.21579
Cd70	1.15337e-05	4.97458	Olr1	3.02676e-12	3.15894
Shbg	0.00179575	4.97293	Krt6b	0.000162761	3.15
Spib	3.64074e-08	4.94741	Tnfrsf9	0.00155491	3.12859
Gm16685	4.63737e-63	4.92205	Ctrl	0.00954976	3.08857
Cxcl9	9.86191e-53	4.8503	Gbp6	4.08865e-51	3.04931
Fgf23	6.16404e-08	4.76774	Bcl2a1b	7.01313e-08	3.02152
Gbp5	2.44455e-122	4.74908	Marco	0.00618805	3.01582
Cxcl2	5.16101e-70	4.72486	Sele	5.35188e-09	3.00994
Csf2	2.18128e-39	4.45451	Gm12250	2.36271e-07	2.97537
Cxcl11	1.52617e-17	4.41431	Il6	2.09416e-54	2.96199
Il12b	0.00133528	4.39193	Zc3h12a	2.38964e-44	2.95969
Mettl7b	0.00186962	4.37251	Gm11874	5.54845e-07	2.95418
Gm12407	0.000986862	4.3673	Neurl3	5.8608e-38	2.9534
Cxcl5	1.12952e-61	4.34959	Gm4841	1.88187e-19	2.8841
Ccl5	5.35483e-97	4.24076	Oacyl	0.00862133	2.88396
Tgtp1	0.000406752	4.20726	BC035044	0.00341936	2.87218
Cilp2	1.34826e-54	4.18487	Tlr2	9.73287e-77	2.86957
Il1a	4.82125e-05	4.06041	Adamts4	8.99802e-63	2.86926
Cxcl10	3.16656e-82	4.01339	Clec4e	1.38079e-55	2.86227
Pglyrp2	6.19745e-06	3.90172	Mx1	1.6006e-09	2.8452
Ccrl2	1.48526e-17	3.8686	Cxcl16	5.85921e-91	2.8274
Gpr84	1.09662e-41	3.82231	Gm26809	1.39865e-69	2.80782
Rsad2	2.21173e-13	3.76323	Olfr56	0.00113796	2.79159
Cd83	3.82944e-59	3.73873	Emilin3	2.35445e-09	2.74982
Slc2a6	3.33753e-60	3.70648	Gbp10	0.00356962	2.74448
Batf	2.81405e-05	3.69167	Cd74	1.07615e-20	2.7433
Hcar2	3.51474e-17	3.67509	Psd	2.65157e-06	2.73519
Icosl	1.93511e-61	3.61176	Bdkrb1	3.36845e-39	2.7333
