# Supplementary material for: Synovial Fibroblast Sialylation Regulates Cell Migration and Activation of Inflammatory Pathways in Arthritogenesis
Source: Front Immunol. 2022 Mar 18;13:847581. doi: 10.3389/fimmu.2022.847581 (PMC8971784; doi:10.3389/fimmu.2022.847581)
Supplement: Supplementary file 2 [file Table_2.xlsx]

## Sheet: Supplementary table 2
Overlapping genes				CP vs NT overlapping exclude						IL-1β vs Naive overlapping exclude
Upregulated		Downregulated		Upregulated				Downregulated		Upregulated		Downregulated
Nos2	Gng4	Prdm16		Chrnb4	Dennd3	Ikbke	Micall2	Fermt3		Trdc	Isg15	Plpp1	Tex15
Csf3	Nfkb2	Flnc		Ccl19-ps3	Zmynd15	Rcsd1	Etl4	Tgfbi		Mmp1b	Cytip	Cd248	Slc46a3
Calcr	Lipg	Ctnnal1		Il23a	Tapbpl	Tnip3	Rrad	Dhrs3		Mmp10	Ccdc149	Slc25a27	Id4
Ccl20	Tnfaip3	Sertad4		Bcl2a1a	Tgtp2	Tcirg1	Oas1b	Rtn4rl1		Arg1	Erfe	Galnt17	Dock3
Selp	Nfkbie	Rai2		Bcl2a1d	Casp4	Tmem243	Orai2	Paqr8		Ptgs2	Ackr3	Aldh5a1	Foxp2
Il1b	Slc1a2	Cavin2		Nrl	Clstn3	Oasl2	Maml2	Npy		Has1	S100a8	Scrn1	Cfap100
Acod1	Nfkb1	Slc40a1		Accsl	Ripk2	Stat2	Camk2a	Arhgap28		Ereg	Spry1	Tead3	Rcan2
Cd40	Serpina3i	Wnt16		Pcdh10	Ifit2	Fas	Gbp9	Hip1		Syt7	Slc25a25	Nfix	Eln
Tmem132e	Stx11	Lmod1		Kcng3	Tnf	Myo1g	Synpo2	Ckb		Il11	Ctla2a	Tmtc1	Peg10
Cxcl9	Serpina3h	Mn1		Gm37120	Gm4070	Gm43197	Gm44223	Slc37a2		Kcnq5	Adamts1	P2ry13	Fam124a
Fgf23	Birc3	Palm2		Shisa3	Map3k5	Exoc3l4	Ripor3	Efna2		Ngf	F2rl2	Scn7a	Nexn
Gbp5	Ptges	Arhgap20		Hcn4	H2-Q2	Ifnar1	Nhs	Pdgfc		Gem	Slc16a3	St8sia4	Acta1
Cxcl2	Vcam1	Hspb7		Il23r	Ebi3	Slc16a9	Carmil1	Ppfibp2		Slc36a2	Crem	Zfp521	Gli2
Csf2	Nlrp3	Ankrd1		Cd70	Dtx3l	Trim34a	Foxo3	B3galt1		Ccl11	Gdnf	Abcd2	AL591207.1
Cxcl11	Pik3c2b	Klhdc8a		Shbg	Gm26682	Stap2	Tnfaip8	Wnt2		Ier3	Pax9	H19	Sned1
Cxcl5	Steap4	Hpgd		Spib	Ifi47	Tspan11	Chl1	Maf		Dact2	Elovl7	Ephb3	Pdzd7
Ccl5	Procr	Tgfb3		Il12b	Alpk2	Znrf1	Abcb1b	Peli2		Fmo1	Tspan12	Piezo2	Snai2
Cilp2	Mmp3	Adra1d		Mettl7b	Stat5a	Rhbdf2	Epas1	Zfp36l2		Slc7a11	Serpinb9b	Pdlim5	Sync
Ccrl2	Mt1	Pparg		Tgtp1	Tifa	AA467197	Nfkbib	Sytl5		Abtb2	Trem1	Myh10	Abca8a
Gpr84	Gpr132	Syndig1		Il1a	Gbp2	Parp10	Idnk	Kcnf1		Artn	Cfb	Arxes2	Sp7
Cd83	Ptx3	Siglecg		Cxcl10	Slc9a3r1	Tnfsf10	Tmem56	Nectin4		Spink5	Kcne4	Cygb	Plin4
Cxcl1	Nfkbia	Avpr1a		Pglyrp2	Elf3	Nxn	Pnrc1	Thbs1		Hs3st1	Ass1	Ankrd34a	Tmem100
Cd69	Garem2	Dlk2		Rsad2	Ifi203	Hcar1	St3gal3	Smyd4		Penk	Slpi	Ackr4	Pde8b
Slc7a2	Ifit1bl1	Flrt1		Slc2a6	Ubash3b	Tnfaip2	Cacnb3	AI593442		Col23a1	Cd200	Jph2	Osr1
Cxcl3	Irak3	Ripor2		Batf	Rapgef3	Sp110	Plekha7	Lgr6		Nr4a2	Ppbp	Eya4	Pdk4
Saa3	Gbp3	Bach2		Hcar2	Scube3	Helz2	Afap1l2	C5ar1		Cpm	Cgnl1	Lmo7	Lrrn2
Serpina3f	Mmp9	Coro6		Icosl	Tap1	Car2	Galnt18	Rasd1		Dio2	Kcnj15	Amot	Npr3
Icam1	Rbfox1	Miat		A730049H05Rik	Ppfia3	Pfkfb3	Uvrag	St6gal1		Nppc	Osbp2	Arhgap19	Arc
BC023105	Chil1			Ccl4	Asap3	Arl5c	Slco3a1	Aqp5		C1qtnf7	Negr1	Atp12a	Abca6
Cd274	Crispld2			Adtrp	Tmem51	Acvrl1	Herc6	Il16		Tbx3	Bcl3	Cldn1	Anxa8
Kcnn3	Upp1			Heatr9	Igtp	Hpx	Trim25	Cavin4		Gpr35	Htr1b	Mmp11	Klf15
Olr1	Pdzd2			Cmpk2	Rtp4	Usp18	Etv6	Mfap3l		Pde4b	Sprr1a	Ttc28	Epha3
Gbp6	Jak2			Mcoln2	Zfp385b	Fbxl7	Acvr1b	Sstr2		Liph	Whrn	Bmp5	Bok
Marco	Adamts9			Apold1	Snx10	Gpr146	Acot7	Baiap2l1		Apol9b	Thbd	Pcyt1b	Smpd3
Il6	Tm4sf1			Smtnl2	Flvcr2	Adra2a	Radil	Nfam1		Inhba	Nr4a3	Mustn1	Tek
Zc3h12a	Gch1			Gm266	Gm26809	Gm26902	Gm31522	Tlr13		Slc39a14	Adamts14	Dixdc1	Rtn4r
Tlr2	A4galt			Pde9a	H2-Q4	Samd9l	Tlr3	Xirp1		Abcb1a	Dusp9	Jup	Sorbs1
Adamts4	Ppp1r3g			Spint1	Mx2	Rnf125	Ptpre	Hnf1b		Tll1	Itga2	Vcl	St8sia2
Clec4e	Traf1			Tnfsf8	Ifit3	Slfn8	Pcdhgc4	Mtus1		Hr	Gpat3	Crocc2	Fxyd2
Olfr56	Bdkrb2			Ccl22	Nlrc5	Psmb8	Birc2	S100a7a		Gfpt2	Uap1	Sema3e	Limch1
Cd74	Tslp			Krt6b	Gsap	Zhx2	Slc39a10	Mchr1		Ccbe1	Ttc39c	Irs1	Efhd1
Psd	Angptl4			Tnfrsf9	Mfsd13a	H2-K2	Rab8b	Gcnt1		Ak4	Nckap5	Masp1	Mrgprf
Bdkrb1	Nfkbiz			Ctrl	Epop	Adora1	Sqstm1	Akr1c18		Sox5	Pecam1	Fam26e	Cldn19
Slfn2	Serpina3e-ps			Bcl2a1b	Igsf6	Slc11a2	Bid	Fgf21		Phlda1	AI504432	Arsi	Fhdc1
Tnip1	Lamb3			Sele	Mndal	Ptgs2os	Syne2	Adra1b		Ppargc1a	Plau	Tspyl4	Gpd1
Egln3	Rgs16			Neurl3	N4bp3	Il18rap	Cdk6	Rab11fip4		Cnr1	Htr2a	Cavin3	Gdf10
Dbx2	Acpp			Oacyl	Sp140	Ddx58	Rbpj-ps3	Gdf6		Ets1	Glrx	Sdk2	Pth1r
Plscr1	Lcn2			BC035044	Plek2	Ifi207	Zfpm2	Tppp		Il13ra2	Slco2a1	Nrbp2	Pcdhac2
Ccl2	Mmp13			Mx1	Rassf4	H2-Q7	Il15ra	Ppl		Srgap1	Bmp6	Hecw2	Eps8l2
Spink6	Tnfsf11			Cxcl16	Nr3c2	Rab32	Htra4	Adamts6		Osm	Fos	Cdkn1c	Cdo1
Mt2	U90926			Emilin3	Parp9	Ankrd33b	Rbpj	Inpp5d		Ak3l2-ps	Ddit4	Fat4	Rspo2
Lrrc8d	Rab15			Gbp10	Gsdmd	Psmb10	Pknox2	Fign		Rab44	En1	Slc1a3	Slc5a7
Sod2	Camp			Gm15987	Gm16685	Gm19684	Gm20689	Gsc		Slc2a1	Sdk1	Gulp1	Fhl1
Tac1	Cx3cl1			Tcp10b	Il15	Gbp11	C130083M11Rik	Mllt3		Chst11	Plaur	Nxph3	Prr33
Nod2	Serpinb2			Nppb	Tril	Kalrn	Parp12	Lurap1l		Vegfa	Plscr2	Dio3	Shisa6
Gbp2b	Kcnk10			Parp14	Rab11fip1	Stx6	Il13ra1	2210406O10Rik		Gpr68	Tnn	Wnk4	Pawr
Eva1c	Ccl7			Adamts8	Ifi203-ps	Gdap10	Rnf150	Nefm		Prr16	Ell2	Myom1	Des
Cyp7b1	Nrg1			Tgm1	Rnf122	Gm20559	Rdh10	Hhatl		Pdpn	Iqgap2	Mgll	Tbxa2r
Ifi205	Hif1a			Oasl1	Ido2	Bhlhe22	Slc15a3	Wnt4		Socs3	Dnmt3l	Cnn1	Megf6
Serpina3g	Slc16a1			Gm11874	Gm12250	Gm12407	Gm13889	Klhl40		Medag	Nabp1	Frat2	Cdh3
Rnd1	Il33			Ifit1	Elovl6	Slfn10-ps	Prr7	Spns2		Tnfaip6	Txnrd1	Tspan2	Ebf2
Tnfsf15	Lrig1			Gbp7	Ccl17	Rab43	Tnfsf9	Cxcr4		Tmtc2	Fabp7	Ror1	Fhod3
Arg2	Dapk2			Lpar3	Slfn5	AW112010	Peli3	Stc2		Foxf1	Acsl4	Bmp4	Lrrc17
Ch25h	Prrt1			Fam26f	AU020206	Tap2	Igsf3	Herc3		Ptgs2os2	Zbp1	Tmem151a	Slc6a7
Lif	Cd14			H2-Q6	Slfn9	Susd6	Ppp1r3b	Chdh		Ramp3	Tmem204	Adgre4	Lgr5
Ptger2	Fam167a			Ccl3	Irgm1	Mov10	Tmem173	Sel1l3				Kirrel3
Bcl6b	Pde1a			Irgm2	Dusp15	Nrp2	Krt75	Acss1
Adora2b	Smox			H2-Q5	F830016B08Rik	Blnk	Emilin1	Crct1
Atp2b4	Grem1			Gm9574	Gm8995	Gm8909	Gm4951	Susd3
Flt1				Gbp4	Islr2	Atxn7l1	Trpv4	Il11ra2
				Rnf213	Nfkbid	Plek	Rffl	Ndp
				Tgm2	Ptgfr	Hpcal1	Eml6	Gm12892
				Iigp1	Fam49a	Dram1	Enpp4	Gm39323
				Ifit3b	Tnfrsf14	Gramd1a	Foxp4
				Malt1	Ifih1	Pdgfb	Tapbp
				Ccl9	Rhof	Map3k8	Rhog
				Trim21	Gm47694	Gm4841
